# Supplementary material for: Genome-Wide Analysis and Characterization of Aux/IAA Family Genes in Brassica rapa
Source: PLoS One. 2016 Apr 6;11(4):e0151522. doi: 10.1371/journal.pone.0151522 (PMC4822780; doi:10.1371/journal.pone.0151522)
Supplement: S1 Table — (XLSX) [file pone.0151522.s006.xlsx]

## Sheet: Sheet1
BrIAA ID	Forward	Reverse	Tm	Amplification cycles	Length of products
BrIAA3	TGAATGAGCGGAAAGTTAGGG	CGCTTGCATGTATCAACGAA	61.32	30	136
BrIAA10	GGCCTCCGGTTAGATCATTC	ATTTGCTCCCATTGGCTTCT	60	30	143
BrIAA13	TTAACAACGCCACAGCTTCC	CCGCTTGTCTTCTGCTGAGT	61	30	136
BrIAA20	AGTCTCCGGTTGCGAAAAGT	GTAAGGCACACCATCCATGC	61.34	30	137
BrIAA24	GGTGATTGGATGCTTGTTGG	TTGCCTCTCCTTCGGATCTT	61.3	30	130
BrIAA25	GGTGATTGGATGCTTGTTGG	TGCAGCGAGTCCATTAGCTT	61.3	30	102
BrIAA32	AGAACGGTCGGAGAACATCA	TACGGTGTCGCACGATAACA	60.94	30	130
BrIAA33	AGCTTTCACATGCCGTTGAC	CATCTCCGACCAGAACGGTA	61.2	30	118
BrIAA38	GTCAAGGTGAGCATGGAAGG	CCATGAGACCCAAACTGACC	61.45	30	126
BrIAA39	ACTGCAAAGTCGTTGGATGG	CTTTCAATGGTAGCCGGTTG	60.49	30	139
BrIAA40	CGCGTTTTGATTCGATGTTT	GGACCTTCATCCTCCTCGTC	61.01	30	109
BrIAA51	GCACGAAACCAGAAATGGAA	GAGTTGAATGCCCTCCATGA	61	30	146
BrIAA53	CAGTGGTACTGGTGGGATGG	TGGGAACTCCTTCCATGTTG	60.89	30	138
