# Supplementary material for: Genome-Wide Analysis and Characterization of Aux/IAA Family Genes in Brassica rapa
Source: PLoS One. 2016 Apr 6;11(4):e0151522. doi: 10.1371/journal.pone.0151522 (PMC4822780; doi:10.1371/journal.pone.0151522)
Supplement: S2 Table — (XLSX) [file pone.0151522.s007.xlsx]

## Sheet: Sheet1
BrIAAID	Chr	Scaffold Pos	Chiifu	RcBr	strand	Block
BrIAA1	A09	465550	A	G	-	A
BrIAA1	A09	466793	C	G	-	A
BrIAA1	A09	467400	G	A	-	A
BrIAA3	A10	1165818	T	A	+	A
BrIAA5	A10	1300504	T	C	+	A
BrIAA5	A10	1300274	C	A	+	A
BrIAA8	A10	1080916	C	G	+	A
BrIAA9	A08	3162305	T	C	+	C
BrIAA10	A06	2061694	T	A	+	C
BrIAA11	A06	2344955	a	G	-	C
BrIAA14	A05	533032	a	G	-	F
BrIAA14	A05	534007	a	G	-	F
BrIAA14	A05	534457	T	C	-	F
BrIAA14	A05	534506	G	C	-	F
BrIAA15	A01	39942	C	A	+	F
BrIAA16	Scaffold000203	23399	C	T	-	F
BrIAA16	Scaffold000203	23993	T	C	-	F
BrIAA17	A05	83305	G	T	-	F
BrIAA17	A05	83377	G	A	-	F
BrIAA17	A05	83982	A	C	-	F
BrIAA18	A01	758009	C	G	-	F
BrIAA18	A01	758042	C	A	-	F
BrIAA18	A01	758325	A	G	-	F
BrIAA18	A01	758651	G	T	-	F
BrIAA18	A01	758744	G	A	-	F
BrIAA18	A01	758758	C	T	-	F
BrIAA20	A03	8523169	T	A	+	F
BrIAA20	A03	8523285	T	C	+	F
BrIAA20	A03	8524014	C	T	+	F
BrIAA21	A05	363117	T	A	-	F
BrIAA22	A03	8834567	C	A	-	F
BrIAA23	A04	286508	T	A	-	I
BrIAA23	A04	286007	a	C	-	I
BrIAA23	A04	286217	G	C	-	I
BrIAA25	A05	5877484	T	C	+	J
BrIAA25	A05	5877506	C	A	+	J
BrIAA25	A05	5877655	T	C	+	J
BrIAA31	A06	786056	G	A	-	NA
BrIAA31	A06	786138	A	T	-	NA
BrIAA31	A06	786489	G	C	-	NA
BrIAA33	A09	260703	G	A	+	Q
BrIAA33	A09	260852	T	G	+	Q
BrIAA33	A09	261145	C	G	+	Q
BrIAA33	A09	261175	A	T	+	Q
BrIAA33	A09	261358	C	G	+	Q
BrIAA34	A08	22323	T	A	+	T
BrIAA37	A01	105605	T	C	+	U
BrIAA37	A01	105169	C	A	+	U
BrIAA37	A01	105293	A	T	+	U
BrIAA37	A01	104587	G	C	+	U
BrIAA42	A10	4819619	A	C	-	W
BrIAA42	A10	4819068	C	G	-	W
BrIAA42	A10	4819102	G	A	-	W
BrIAA43	A09	404248	a	T	+	X
BrIAA43	A09	404351	a	G	+	X
BrIAA43	A09	404499	T	A	+	X
BrIAA43	A09	404545	a	G	+	X
BrIAA44	A02	349851	G	C	-	X
BrIAA44	A02	349860	G	A	-	X
BrIAA44	A02	349929	a	G	-	X
BrIAA44	A02	349720	T	G	-	X
BrIAA46	A09	505883	C	A	-	A
BrIAA46	A09	505273	A	G	-	A
BrIAA46	A09	504372	G	C	-	A
BrIAA46	A09	504456	A	C	-	A
BrIAA47	A09	475689	G	T	+	A
BrIAA48	A05	587914	T	G	+	F
BrIAA48	A05	588297	T	A	+	F
BrIAA51	A06	1342487	A	G	+	A
BrIAA51	A06	1342495	C	G	+	A
BrIAA51	A06	1341963	G	A	+	A
BrIAA53	A06	1413173	C	T	+	Q
BrIAA54	A03	1641386	T	A	-	U
BrIAA54	A03	1640807	T	C	-	U
BrIAA54	A03	1640838	G	A	-	U
BrIAA54	A03	1640115	A	C	-	U
BrIAA54	A03	1640484	G	C	-	U
BrIAA54	A03	1639680	A	G	-	U
BrIAA54	A03	1639267	C	G	-	U
BrIAA54	A03	1639416	T	A	-	U
BrIAA54	A03	1639431	A	G	-	U
BrIAA54	A03	1639119	C	T	-	U
BrIAA54	A03	1639163	C	A	-	U
BrIAA54	A03	1638819	A	G	-	U
BrIAA55	A05	514436	G	A	-	F
NA - not available
