# Supplementary material for: Genome-Wide Analysis and Characterization of Aux/IAA Family Genes in Brassica rapa
Source: PLoS One. 2016 Apr 6;11(4):e0151522. doi: 10.1371/journal.pone.0151522 (PMC4822780; doi:10.1371/journal.pone.0151522)
Supplement: S3 Table — (XLSX) [file pone.0151522.s008.xlsx]

## Sheet: Sheet1
At_ID	At_len	Block	A01	A02	A03	A04	A05	A06	A07	A08	A09	A10	Unknown	Synteny
AT1G04100	786	A	-	-	-	-	-	-	-	-	-	BrIAA8	-
AT1G04240	570	A	-	-	-	-	-	-	-	-	BrIAA47	BrIAA4	-
AT1G04250	690	A	-	-	-	-	-	-	-	BrIAA2	BrIAA1	BrIAA3	-
AT1G04550	720	A	-	-	-	-	-	-	-	-	BrIAA6	BrIAA5	-
AT1G15050	558	A	-	-	-	-	-	BrIAA51	-	-	-	-	-
AT1G19220	3261	A	-	-	-	-	-	-	-	-	BrIAA46	-	-
AT1G51950	804	C	-	-	-	-	-	BrIAA10	-	BrIAA9	-	-	-
AT1G52830	570	C	-	-	-	-	-	BrIAA11	-	-	-	-	-
AT2G01200	576	No_block	-	-	-	-	-	BrIAA31	-	-	-	-	-
AT2G22670	1017	I	-	-	-	BrIAA23	-	-	-	-	-	-	-
AT2G33310	744	J	-	-	BrIAA24	-	BrIAA25	-	-	-	-	-	-
AT2G46990	528	J	-	-	-	BrIAA26	-	-	-	-	-	-	-
AT3G04730	711	F	BrIAA15	-	-	-	-	-	-	-	-	-	BrIAA16
AT3G15540	594	F	BrIAA19	-	BrIAA20	-	BrIAA21	-	-	-	-	-	-
AT3G16500	810	F	BrIAA18	-	BrIAA22	-	BrIAA17	-	-	-	-	-	-
AT3G17600	477	F	-	-	BrIAA52	-	BrIAA55	-	-	-	-	-	-
AT3G23030	525	F	BrIAA50	-	BrIAA49	-	BrIAA48	-	-	-	-	-	-
AT3G23050	732	F	-	-	BrIAA13	-	BrIAA14	-	-	-	-	-	-
AT3G62100	519	N	-	-	-	BrIAA29	-	-	BrIAA27	-	BrIAA28	-	-
AT4G14550	687	T	-	-	-	-	-	-	-	BrIAA34	-	-	-
AT4G14560	507	T	-	-	-	-	-	-	-	BrIAA35	-	-	-
AT4G28640	909	U	BrIAA37	-	BrIAA54	-	-	-	-	-	-	-	-
AT4G29080	918	U	BrIAA36	-	-	-	-	-	-	BrIAA38	-	-	-
AT5G25890	528	Q	-	-	-	-	-	BrIAA53		-	BrIAA33	-	-
AT5G43700	561	V	-	-	-	-	-	-	-	-	BrIAA41	-	-
AT5G57420	516	W	-	-	-	-	-	-	-	-	-	BrIAA42	-
AT5G60450	2367	No_block	-	BrIAA32	-	-	-	-	-	-	-	-	-
AT5G65670	1017	X	-	BrIAA44	-	-	-	BrIAA45	-	-	BrIAA43	-	-
		Copies	No. of synteny
		Double	10
		Triple	6
